# Supplementary material for: Health-Related Coping and Social Interaction in People with Multiple Sclerosis Supported by a Social Network: Pilot Study With a New Methodological Approach
Source: Interact J Med Res. 2017 Jul 14;6(2):e10. doi: 10.2196/ijmr.7402 (PMC5533941; doi:10.2196/ijmr.7402)
Supplement: Multimedia Appendix 2 [file ijmr_v6i2e10_app2.xlsx]

## Sheet: Foglio1
	items	number of responses	mean	sd	min	max	median	Interquartile range	item-test correlation	item-rest correlation	alpha if item is removed	Factor loadings	Communality values
utility	I - Receiving information	121	4.6	1.97	1	7	5	4-6	0.8819	0.811	0.9516	0.8284	0.6862
	II - Learning how to do things	120	3.9	1.94	1	7	4	2-5	0.9302	0.8895	0.937	0.9154	0.838
	III - Having new ideas	110	4.4	1.94	1	7	5	3-6	0.9199	0.8708	0.9415	0.8959	0.8027
	IV - Problem solving	113	4	1.9999	1	7	4	2-6	0.9447	0.91	0.9336	0.9395	0.8826
	V - Making decisions	113	3.8	1.96	1	7	4	2-5	0.9197	0.8725	0.9404	0.897	0.8046
proximity	I - I frequently use the istant chat to talk with the other members of this community	120	4.25275	1.96973	1	7	4	2-6	0.7325	0.5277	0.8389	0.6478	0.4196
	II - Usually I know the other online users	111	4.04494	1.97663	1	7	4	2-6	0.7741	0.6191	0.834	0.5978	0.3574
	III - Other users respond quickly to my posts	110	4.45349	1.88278	1	7	5	3-6	0.8595	0.7595	0.791	0.8578	0.7358
	IV - Other users respond quickly to my private messages	110	4.50588	1.85564	1	7	5	3-6	0.8164	0.6967	0.8045	0.8234	0.678
	V - To which extent do you feel very close to others?	110	4.71429	1.30643	1	7	5	4-5	0.669	0.5382	0.8386	0.7266	0.528
	VI - To which extent do you feel together with the others?	110	4.65789	1.37164	1	7	4	4-6	0.7111	0.5969	0.8349	0.7485	0.5602
sharing	I - I Tell my story to other members of the community	110	5.1978	1.77776	1	7	6	4-6	0.8519	0.7348	0.8052	0.8013	0.6421
	II - I share photos or other personal information with other members of the community	114	4.20225	1.94924	1	7	5	2-6	0.8277	0.6884	0.831	0.744	0.5535
	III - I express my opininons on the posts	116	5.40449	1.71039	1	7	6	5-6	0.8485	0.7471	0.7973	0.8246	0.6799
	IV - I show my personal information in my profile	110	5.09195	1.95074	1	7	6	4-6	0.8515	0.735	0.7983	0.8223	0.6762
	V - I generally enjoy interacting with other people in this community	119	5.73034	1.44414	1	7	6	6-7	0.6785	0.5041	0.8668	0.4616	0.213
interaction	I - I often help the other Members of the community who need information	111	5	1.61589	1	7	6	4-6	0.7139	0.6358	0.8954	0.6838	0.4675
	II - I have an active role in this community	112	4.04286	1.66321	1	7	4	3-6	0.7497	0.6762	0.892	0.7429	0.5518
	III - I have given advice in this community	116	4.375	1.82655	1	7	5	3-6	0.7232	0.633	0.8957	0.7144	0.5103
	IV - My advice has been applied by the other members of the community	112	4.04167	1.5961	1	7	4	4-5	0.7693	0.7022	0.8898	0.7879	0.6208
	V - I contact my phone the members of this community	111	3.44286	2.16451	1	7	3	1-6	0.7966	0.7105	0.8889	0.7634	0.5828
	VI - I meet informally the members of this community	110	3.34783	2.12704	1	7	3	1-6	0.8211	0.7462	0.8846	0.801	0.6416
	VII - I participate actively in regular meetings organized outside of the community	115	3.37143	1.9867	1	7	4	1-5	0.8179	0.7474	0.8849	0.7865	0.6186
	VIII - I participate in the online activities organized by the community	112	3.85915	2.09282	1	7	4	2-6	0.7941	0.7132	0.8899	0.7195	0.5176
solving uncertainty	I - To what extend you have found solutions in the community	119	2.98485	1.08829	1	5	3	2-4	0.7383	0.4528	0.772	0.619	0.3831
	II - How effective are the solutions offered on this website for your situation?	117	2.66667	1.10716	1	5	3	2-4	0.8556	0.6537	0.673	0.8822	0.7782
	III - How effective are the new proposals on this website for your health condition?	114	2.88525	1.09694	1	5	3	2-4	0.8946	0.7904	0.6287	0.8907	0.7933
	IV - How many are the practices suggested by others about the side-effects?	117	2.54098	1.13393	1	5	3	2-3	0.6498	0.3742	0.8329	0.4491	0.2017
suggestion attitude	I - Giving information	112	3.05	1.09	1	5	3	2-4	0.8224	0.5439	0.6103	0.7516	0.5649
	II Source of advice	111	3.26	1.22	1	5	3	2-4	0.7825	0.4532	0.7346	0.6117	0.3742
	III - How often your community friends ask about new treatments and cures?	112	3.59	1.18	1	5	4	3-5	0.8418	0.5001	0.6668	0.7825	0.6124
explore	I - I like to explore other websites	122	5.48485	1.38389	1	7	6	5-6	0.8102	0.6731	0.8229	0.727	0.5286
	II - When I know about a new website I always find an excuse to visit it	125	4.88889	1.69545	1	7	6	4-6	0.8973	0.7836	0.7625	0.8797	0.7738
	III - Usually I am not so interested in visiting new websites	122	3.34	2.02	1	7	3	2-6	0.8878	0.7799	0.7759	0.8497	0.7219
	IV - Usually I explore new websites when I have free time	120	5.04615	1.60498	1	7	6	4-6	0.718	0.5209	0.8775	0.5742	0.3297
